# Supplementary material for: A study on the effects of combined DBT and STEPPS interventions for adolescents with non-suicidal self-injury: a randomized controlled trial
Source: Front Public Health. 2026 Jun 5;14:1828667. doi: 10.3389/fpubh.2026.1828667 (PMC13279641; doi:10.3389/fpubh.2026.1828667)
Supplement: Supplementary file 1 [file Table_1.XLSX]

## Sheet: 导入数据
			Duration of illness (years)	Post-intervention score
分组	性别	年龄（岁）		Behavioural	Functional	Adaptive adjustment strategies	Non-adaptive adjustment strategies	SAS	SDS
1	女	14.9	2.2	26.8	30.2	73.1	42.7	64.2	46.7
1	男	13.6	1.4	25.1	37.1	69.6	42.7	50.1	43.8
1	女	14.7	1.7	28.7	34.4	69.4	44.7	53.3	46
1	女	13.6	1	22.7	42.1	53.9	45.6	50.2	47.7
1	女	15.1	2.6	30.2	48.3	71.3	41.2	53.9	41.8
1	男	15.1	2	15.9	31.3	65.4	35.6	49.3	50.9
1	女	13.6	1.6	27.3	39	62	42.6	45.4	51.1
1	女	13.9	1.4	24.6	26.5	77.9	33.4	52.4	54.2
1	男	15.1	0.5	21	48.2	64.2	52.9	56.1	52.9
1	女	15.5	1.6	25.9	48.4	65.5	36.5	45.4	51.1
1	女	15.2	2.6	25.4	34.7	61.7	43.9	50.1	45.1
1	男	15.7	2.1	22.4	42.2	75.1	40	48.8	45.9
1	女	14.7	2.2	35.3	40.9	61	40	58.5	39.1
1	女	15.5	2.7	29.9	24.7	67	30	54.8	52.1
1	男	15.5	2.1	29.5	39.7	64.3	52.6	45.2	52.7
1	女	14.5	2.1	24.7	30.2	65.2	53.2	51.8	44
1	男	15.4	1.8	31.1	29.4	71.1	53.9	58.3	54.4
1	女	17.7	2.4	20.1	38.1	65.5	44.5	49.9	43.2
1	女	16.1	1.6	18.3	41	63.4	50.9	65.4	43.1
1	女	15.8	1.2	26.8	46.3	66.8	44.8	46.2	53.6
1	男	12.6	2.3	28.6	50.4	62.5	55	45.8	53.1
1	女	16.3	0.7	29.9	52.9	68.4	47	54.3	46.8
1	男	13.7	1.6	23.7	38.1	67.7	42.4	46	46.3
1	男	15.2	0.9	24.1	41.1	67.5	47.5	51.1	44.6
1	女	14.4	1.5	25	29.9	63.3	49.1	47.6	49.7
1	男	14.4	2.6	30.4	40.4	76.8	42.6	53.2	44.9
1	男	12.1	1.9	27.1	45.3	66	49.8	49.3	47.5
1	女	14.7	1.8	22.6	40	66.1	49.5	55.1	39.8
1	男	15.4	1.4	26.6	39	61	36.6	49.5	54.4
1	女	16.2	1.7	28.6	38.5	69.4	45	53.9	50.9
1	男	15.6	1.8	26.2	59.4	59.8	44.3	44.6	46.1
1	女	14.7	1.6	24.1	43.4	64.6	43.7	50	46.7
1	女	18.3	2.1	21.2	41.4	67.4	42.6	42.1	41.6
1	女	17.3	2.7	28	44.4	62.2	34.5	52.1	51.3
1	男	13.7	1.8	22.5	35.3	67.8	39.6	49.8	59.1
1	女	15.8	2.4	28	46.1	73.3	39.4	54	47.7
1	女	13.8	1.4	18.4	44.9	75.9	41.9	45.9	58.6
1	男	16.5	2.1	25.7	38.4	61.7	39.1	58	42.1
1	女	14.8	1.5	27.8	36.7	58.1	54.6	46.4	45.6
1	女	15.1	1.9	31.7	68.3	57.8	43.7	43.9	47.2
1	女	15.5	1.3	26	41	62.2	37	47.8	43.6
1	女	15.2	2.3	30.9	40.7	58.3	45.2	55.5	50.9
1	男	13.9	1	26.6	32.3	67.6	43.7	43.5	51.2
1	女	16.3	2.2	31.4	36.8	74.9	48.5	39.1	46.5
1	女	12.7	1.8	23.9	35.3	61.5	41.7	50.3	53.4
1	男	14.8	1.5	21.3	43.3	67.5	36.1	49.8	46.5
1	女	14.2	1.8	19.9	50.5	66.8	51.8	57.5	54.2
1	女	12.2	1.3	24.8	43.8	61.8	38.9	51.8	48
1	女	15.6	1.5	17.7	39.3	72.5	43.7	49.5	52.2
1	女	16.3	1.1	31.3	51.9	58	39.7	50.7	52
1	女	14	1.7	20.4	40.4	66.5	43.8	54.4	43.8
1	女	15	1.7	24.7	53.4	66.8	41.4	54.1	58
1	女	15.6	1.9	33.4	35.5	68.7	52.9	47.1	51.4
1	男	15.2	1.7	29	52.2	63.7	39.9	46.8	47.2
1	女	13.6	1.7	29.7	47	61.7	36.9	46.5	53.9
1	女	18.6	1.9	28.8	29.5	69.6	42.3	52.5	44.4
1	女	17.9	1.3	28.6	49.5	69.3	46	43.5	51.3
1	女	15.7	0.7	23.7	43.2	66.2	46.8	52.1	53.4
1	男	14.5	2.3	20.8	35.6	70	50.1	45.8	49.6
1	女	11	2.1	23.2	37.1	70.1	43.7	54.3	54.8
1	男	17	1	30.6	41.4	62.5	45.6	44.7	57.2
1	女	16.3	2.3	24.3	34.2	74.3	43.8	44.6	50.3
1	女	15.7	1.2	20	41.5	67.2	40.1	51.4	50.8
1	女	15	1.9	23.4	46.2	74.7	39.9	53.9	43.1
2	女	14.2	1.6	23.2	28.2	74.1	41	51	49.8
2	男	16.3	2.4	18.3	32.1	77.2	40.2	42.5	44.9
2	女	14.7	2	16.9	53.9	67.5	40.2	38.3	45.1
2	男	17.3	2.7	18.5	57.8	73.7	46.1	50.9	51.6
2	女	15.4	2.2	21.6	34.2	69.7	36.7	51.2	45.9
2	男	16.3	2.1	17.1	54.6	69.6	46.8	44.3	41
2	男	14.7	1.7	20.7	42.5	69.4	41.4	44.2	46.2
2	女	14.7	2.5	15.3	34.1	66.9	44.8	37.9	42.1
2	女	14	1.9	13.5	44.6	67.1	49.5	42.4	42.3
2	男	17.5	1.7	23	55	73.5	44.8	42.9	51.5
2	女	14.9	1.6	23.3	45.2	69	30.9	40.8	40.3
2	男	14.1	0.4	24.8	48.9	71	43.5	38.7	47.1
2	女	17.1	0.6	18.9	46.2	77.2	40.9	48.9	43.7
2	男	14.3	1.6	21.1	53.3	76.7	41.3	44.2	43.8
2	女	14.8	1.5	18.3	51.4	70.1	36	55	41.9
2	女	14.5	2.4	20.4	63.2	71.3	41.5	48.8	39.1
2	男	14.5	1.3	21.8	59.1	73.1	42.6	47.1	40.8
2	女	14.3	1.7	15.1	39.8	78.1	37.1	43.1	43.8
2	男	16.8	2.2	21.7	44.4	69.5	42.2	46.4	37
2	女	17.1	1.6	21.4	49.3	65	36.8	47.4	45.3
2	男	14.7	1.8	24.5	61.1	69.3	34.7	51.5	41.4
2	女	14.2	1.1	18.9	49.2	68.6	37.8	38.6	44.4
2	男	14.5	2	15.8	53	70.4	41.5	48	43
2	女	15.7	1.8	20	45.2	68.6	44.4	39.3	40.4
2	女	17.3	2.3	21.6	63.8	74.4	37.5	43.1	42.6
2	男	14.2	1.8	21.6	57.4	68.1	40.9	46.9	52
2	男	15.8	1.4	22.3	54.2	78.3	34	51.5	47.8
2	女	14.4	2.2	18.3	49.4	70.6	31.6	46.2	41.7
2	男	14.1	1.6	18.2	45.8	74.4	39.8	43.1	46.3
2	女	16.3	3.2	20.4	57.1	72.7	40	45.7	41.2
2	男	14.6	2.5	16.3	49.5	70	39.8	44.8	57.4
2	女	16.6	1.9	18.4	48.5	79.3	44.9	38.4	41.4
2	男	15	1.4	14.6	46.4	67.5	44.2	52.2	39.6
2	女	13.6	1	17.6	54.7	69	37.5	43.3	47.5
2	男	14.6	1.2	16	40.6	69.5	50	49.4	39
2	女	14.2	2.6	29.7	60.6	77.6	37.4	35	44.4
2	女	14.3	1.2	18.7	53	81.6	37.5	43.5	43.4
2	男	16	1.7	21	56.2	76.5	47.4	46.3	44.7
2	女	14.6	1.4	19.6	51.8	68.9	44.6	48.4	45.5
2	女	14.5	1.6	20.8	56.6	74.3	26.7	39.4	51.6
2	女	17.9	2.2	24.3	43	75.5	40.3	44.8	43.7
2	女	13.4	1.4	18	51.5	70.6	34.6	50.9	41.7
2	男	15.8	1.8	24.2	66.1	77.8	38.8	50.6	30.5
2	女	13.9	1.5	16.8	46.4	77.3	29.1	44.2	42.9
2	女	14.8	1.5	22.1	53.1	71.3	38.5	41.2	51.4
2	男	13.5	2.1	18.2	60.5	75.2	38.4	47.7	44
2	女	14.3	1.4	18.2	51	70.1	26.6	49.8	43.8
2	女	14.3	1.8	15.4	57.5	71.5	39.7	42.4	43.3
2	女	17.7	2.2	25.5	40.8	79.7	44.2	51.2	45.7
2	女	13	2.9	17.7	48.2	68.2	45.4	49	42.5
2	男	16.6	1.7	22.1	46.9	72.2	35.6	50.3	45.8
2	女	15.5	2.2	13.4	58.3	73.2	35.2	41.7	37.5
2	女	13.8	1.1	20.2	67.7	76.5	32.4	42.8	40.3
2	男	18.2	2.1	22.7	52	78.7	36.7	41.7	43.8
2	女	16.3	2.6	21.3	52.7	78.5	36.5	36.8	45.2
2	女	15.5	2.4	21.8	54.5	67.8	34.2	40.2	39.1
2	女	12.2	1.3	14.8	46.4	65.6	42.1	48.3	38.9
2	女	13.2	1.7	17.2	54.4	75.5	33.1	43.9	41.7
2	男	16.6	1.4	14.5	45	71.7	46.3	41.5	42
2	女	14.7	1.9	17.5	44.9	73.8	40.9	40.4	42.1
2	男	13	1.6	16.4	35.5	72	38.7	50.9	41.6
2	男	14.1	1.5	16.7	48.8	70.5	38.1	50.5	50.4
2	女	16.6	1.9	21.3	59.8	66.6	44.2	44.6	43.7
2	男	17	1.9	16.3	51.5	74.9	38.4	51.5	40.8
3	女	14.5	1.5	13.1	60.6	83.5	41.2	34.8	40.4
3	男	13.9	1.8	17.5	60.7	75	41.2	35.4	38.9
3	女	16.1	1.4	19	55.2	79.4	37.8	36.8	36.8
3	男	13.7	1.3	15.3	47.3	83.6	32	41.7	46.2
3	女	14.7	1	19.4	41	78.6	32.2	40.1	39.1
3	女	15	2.3	18.2	60.3	81.8	38.6	33.3	40
3	男	15.5	1.8	13.9	47.6	80	40.5	41.3	39.7
3	女	15.2	1.9	19.7	49.3	78.7	41.2	41.3	38.3
3	男	13.6	2.1	18.4	71.1	84.3	31.4	41.8	40
3	男	14.8	1.7	13.3	55.8	78.5	37.3	42.6	32
3	女	14.2	1.4	12.2	39.9	73.3	42.5	32.7	40
3	男	12.6	1.9	17.1	47.5	84	35.9	47.3	31.1
3	女	14.1	1.9	17	63	79.8	34.4	41.4	43.2
3	男	14.1	1.6	19.5	67.6	86.2	32.1	41	40
3	女	16.7	0.8	12.9	59.8	82.2	39.3	35	45
3	女	14.3	2.5	18.1	45.1	78.1	34.7	40.4	40
3	女	14.8	1.9	17	60.1	80.4	36.8	50.5	43.2
3	女	14	2	20.3	43.8	77.5	41.9	45	43.1
3	女	15.9	1.3	18.8	68.1	82.3	39	39.8	40
3	女	15.3	2.2	11.9	60.8	78.6	34	40.5	44.5
3	男	14.6	1.5	17.1	69.9	77.4	32.7	41.9	40
3	女	18.3	1.4	13.9	55.4	84.2	38.1	40.6	42.3
3	男	15.7	1.7	12.7	51.4	79.2	36.3	46	40
3	女	16.1	2.7	17.4	65.9	76.9	30.5	49.3	47.3
3	女	14.7	2.6	12.7	49.1	82	31.7	44.9	40.1
3	男	13.2	2.2	13.5	53	76.7	30.4	41.4	40.7
3	女	14.7	0.9	19.3	72.4	80	35.9	40.9	44.2
3	女	15.2	1.7	18.9	59.8	77.3	48.1	47.7	41.1
3	男	12.6	2.3	15.6	47.8	78.1	32	41.3	37.2
3	女	14.6	1.6	14.9	65	82.7	32.6	34.4	32.9
3	女	17.1	0.9	10.3	67.3	81.4	41.7	43.7	45.7
3	女	13.7	1.1	16.6	65.3	80.6	33.1	45.3	41.5
3	男	14.2	2.8	18.8	45.5	84.5	38.9	41	40.1
3	女	14.2	2.3	11.8	55.2	78.9	33.7	34.9	38.5
3	男	13	1.3	15.1	50.5	74	31.5	44.6	40
3	女	13.6	2.4	12.6	59.5	76.6	32.3	43.7	39
3	女	11.6	1.4	17.9	63.6	81.8	32.7	36	40.1
3	男	13.2	1.9	20.9	58.7	75.4	31.1	41.3	34.9
3	女	14.9	1.8	18.5	60.1	81.8	24.7	48.4	36.3
3	女	13.9	2.1	13.7	64.8	77.9	36.6	45.6	40.3
3	女	14.2	2.4	13.4	66.3	85.1	38	42.5	35.8
3	女	15.1	1.2	14.9	46.8	82.7	35	41.4	38.3
3	男	16.5	1.3	15.1	43.8	82.3	40.9	43.8	40.1
3	女	17.1	1	15.8	54.3	74.5	34.2	41.1	37.6
3	女	13.8	2	15.3	55.3	82.7	39.7	41.5	40
3	男	16.1	1.1	13.2	50.1	78.1	37.4	33.5	36.1
3	女	16.7	1.6	14.8	51.7	72	39.9	35.7	36.9
3	女	16.9	2.2	22.2	55	77.7	37.9	44.5	40.1
3	女	15.3	1.3	15.4	45.8	77.5	23.7	45.7	33.4
3	女	16.6	3.2	15.5	52.4	76.2	28.6	44	42.1
3	男	14.9	2	19.6	58.9	79	25.3	43.2	40.1
3	女	12.7	1.9	19.1	64.5	80.1	30.8	42	45.9
3	女	14.9	1.4	13.9	66.6	80.5	37.2	38.6	37.9
3	男	15.6	1.5	14.1	55.7	80.3	30	41.3	48.2
3	女	16.8	1.7	14.2	67.4	77.4	33.2	41.2	37.2
3	女	17.9	1.7	13.6	53.9	87.9	39.6	42	55.5
3	女	15	1.9	19.3	65.1	72.1	34.9	42.8	38.1
3	女	14.3	1.7	17.9	52.1	80.9	40.5	46.2	41.8
3	男	15.9	1.3	13.2	70.7	72.1	31.8	39.8	41
3	女	14.2	1.6	19.7	54.3	83.1	33.4	42.7	43.4
3	男	16.3	1.7	12.2	62.9	81	33.3	41.4	39.8
3	男	17.7	1.6	12.4	60.2	76.8	38.2	41.9	35.7
3	女	15.4	1.3	20.9	45.1	73.2	41.6	36.8	37.5
3	男	17	1.5	15.1	68.4	76.2	32.3	33	35.4
